# Supplementary material for: Highly Thermotolerant SARS-CoV-2 Vaccine Elicits Neutralising Antibodies against Delta and Omicron in Mice
Source: Viruses. 2022 Apr 13;14(4):800. doi: 10.3390/v14040800 (PMC9031315; doi:10.3390/v14040800)
Supplement: Supplementary file 1 [file viruses-14-00800-s001.zip]

Archive with 2 entries (2 files):
- Supplementary Text A.pdf
- Supplementary Text B.pdf
